# Supplementary material for: Development of an Ergonomic Additively Manufactured Modular Saddle for Rehabilitation Cycling
Source: Materials (Basel). 2025 Nov 19;18(22):5242. doi: 10.3390/ma18225242 (PMC12654643; doi:10.3390/ma18225242)
Supplement: Supplementary file 1 [file materials-18-05242-s001.zip]

Archive with 1 entries (1 files):
- materials-3933234-supplementary.pdf
